# Supplementary material for: Microbial metaproteome data from decayed beech dead wood
Source: Data Brief. 2020 Feb 14;29:105285. doi: 10.1016/j.dib.2020.105285 (PMC7038588; doi:10.1016/j.dib.2020.105285)
Supplement: Multimedia component 1 [file mmc1.xml]

<?xml version="1.0" encoding="utf-8" standalone="no"?>
<data>
  <datasets>
    <author>nico.jehmlich@ufz.de</author>
    <type>1</type>
    <dataset>
      <name>Microbial metaproteome data from decayed beech dead wood</name>
      <caption />
      <description>Wood-decomposition in terrestrial ecosystems is a very important process with huge ecologic consequences. Metaproteomics is an important tool and offers the ability to characterize the protein complement of environmental microbiota at a given point in time. In this dataset, we provide data of an exemplary beech wood log and applied different extraction methods to provide the proteome profile of beech dead wood and their corresponding fungal-bacterial community.</description>
      <filetype>
        <name />
      </filetype>
      <filesize />
      <source>0</source>
      <sourcename>Original Data</sourcename>
      <access>
        <type>1</type>
        <name>Data available in data repository</name>
        <reponame>PRIDE</reponame>
        <PersistentId />
        <deeplinkurl>https://www.ebi.ac.uk/pride/archive/projects/PXD016801</deeplinkurl>
      </access>
    </dataset>
  </datasets>
</data>
